# Supplementary material for: Hypermethylation of DMTN promotes the metastasis of colorectal cancer cells by regulating the actin cytoskeleton through Rac1 signaling activation
Source: J Exp Clin Cancer Res. 2018 Dec 4;37:299. doi: 10.1186/s13046-018-0958-1 (PMC6277997; doi:10.1186/s13046-018-0958-1)
Supplement: Supplementary file 1 — Table S1. Primer Sequences Used for vector construction (5′ to 3′). Table S2. Primer Sequences Used for RT-PCR (5′ to 3′). Table S3. Primer Sequences Used for Bisulfite genomic sequence (BSP) assay (5′ to 3′). Table S4. The relationship between the expression of DMTN and clinicopathological parameters. Table S5. Spearman correlation analysis between the expression of DMTN and Clinicopathologic Features. Figure S1. Down-regulation of DMTN was correlated with advanced progression and poorer prognosis of CRC. Figure S2. Exogenous DMTN knockdown promotes the metastasis of CRC cells, up-regulation of DMTN inhibited metastasis of CRC cells. Figure S3. Down-regulation of DMTN enhances the activity of the RAC1 signaling pathway by relieving the binding with ARHGEF2 protein. Figure S4. Epigenetic regulation of DMTN gene through changes in the methylation status of the gene promoter. Figure S5. The analysis of CpG Island of DMTN gene, and the relationship between the expression of DMTN and the degree of CpG Island methylation. (ZIP 4993 kb) [file 13046_2018_958_MOESM1_ESM.zip › Supplementary Table S1.xlsx]

## Sheet: PrePPI
		Predicted scores									Experimental score			Final
Interact.	Gene	SM	PrP	Max_S	PR	OR	PP	EP	GO	Pred Score	DBs	Pubs	Exp Score	Prob
P63104	YWHAZ	2.2	201.9	201.9	20.9	9.8		1.2	0.9	43264	DB	Pub	957.8	1
P11277	SPTB SPTB1	2.1		2.1			2.4	18.4	105.2	9698.8	DB	Pub	1802.1	1
P37840	SNCA NACP PARK1			0.8	15.9	0.6	2.4	18.4	24.1	8496.9	DB	Pub	957.8	1
P62258	YWHAE	1.8	201.9	201.9	19.3	3.3	1	1.6	0.4	8114	DB	Pub	957.8	1
P31946	YWHAB	1.8	201.9	201.9	3.8	0.6		1.2	2.1	1153.4	DB	Pub	4625.6	1
P16452	EPB42 E42P	1.6	3.8	3.8	0.9		2.4	45.3	2.1	793.7	DB	Pub	1802.1	1
P05067	APP A4 AD1	2.1	2.6	2.6	20.9	0.6	2.4	1.2	5.9	554.8	DB	Pub	957.8	1
Q96PU5	NEDD4L KIAA0439 NEDL3	1.7	29.2	29.2	0.9	0.6	2	3.9	2.1	266.5	DB	Pub	957.8	1
P62316	SNRPD2 SNRPD1	2.8	3.8	3.8	2.1		1	0.8	5.9	36.7	DB	Pub	4625.6	1
P02549	SPTA1 SPTA	2.1	17.9	17.9	1.3		2.4	18.4	105.2	104910				0.99
P12931	SRC SRC1	1.7	17.9	17.9	20.9		2.4	2.8	24.1	60299.5				0.99
P38398	BRCA1 RNF53	1.2	20.9	20.9	20.9		2	0.9	24.1	18871.4				0.97
P84022	SMAD3 MADH3	1.7	3.9	3.9	19.3		2	1.6	69.6	16526.4				0.96
P15311	EZR VIL2	1.8	5	5	15.9		2.4	1.2	69.6	15642.2				0.96
Q13813	SPTAN1 NEAS SPTA2	4.6	17.9	17.9	2.4		2	1.6	105.2	14408.1				0.96
Q13315	ATM	1.2	9.3	9.3	15.9		2.4	1.6	24.1	13653.4				0.96
P16333	NCK1 NCK	1.7	17.9	17.9	4.2		2	1.2	69.6	12502.6				0.95
O60504	SORBS3 SCAM1	1.6	17.9	17.9	0.9		2.4	3.9	69.6	10693.8				0.95
P49841	GSK3B	1.9	7.1	7.1	19.3		1.6	1.6	24.1	8383.6				0.93
P25054	APC DP2.5	2	9.4	9.4	3.8		2.4	1.2	69.6	7073.4				0.92
Q9BX66	SORBS1 KIAA0894 KIAA1296 SH3D5	1.3	14.3	14.3	1		2.4	2.8	69.6	6772.2				0.92
P14618	PKM OIP3 PK2 PK3 PKM2	1		1	15.9		2.4	1.6		58.7	DB	Pub	102.5	0.91
Q13796	SHROOM2 APXL	1.2	11.7	11.7	0.9		2.4	2.1	105.2	5726.5				0.91
Q09472	EP300 P300	2.1	3.9	3.9	20.9		2.4	1.2	24.1	5536.2				0.9
Q04917	YWHAH YWHA1	2.2	201.9	201.9	2.4	0.6		1.6	10.8	5113.4				0.89
P42345	MTOR FRAP FRAP1 FRAP2 RAFT1 RAPT1	1.6	9.3	9.3	2.3		1.6	2.1	69.6	5090.1				0.89
O43237	DYNC1LI2 DNCLI2 LIC2										DB	Pub	4625.6	0.89
Q08379	GOLGA2										DB	Pub	4625.6	0.89
Q9UNN8	PROCR EPCR										DB	Pub	4625.6	0.89
Q86YD1	PTOV1 ACID2 PP642 UNQ6127/PRO20092										DB	Pub	4625.6	0.89
Q9H254	SPTBN4 KIAA1642 SPTBN3	4.6		4.6			2.4	3.9	105.2	4532.7				0.88
O60861	GAS7 KIAA0394	1.8	29.2	29.2	0.5		2	2.1	69.6	4419.6				0.88
P53667	LIMK1 LIMK	1.8	11.7	11.7	0.9		2	2.8	69.6	4152.5				0.87
Q01082	SPTBN1 SPTB2	2.2	3.9	3.9	2.4		2.4	1.6	105.2	3742.5				0.86
P35222	CTNNB1 CTNNB OK/SW-cl.35 PRO2286	2.1	9.4	9.4	19.3		1.6	1.2	10.8	3670.5				0.86
O15020	SPTBN2 KIAA0302 SCA5	2.1	3.7	3.7			2.4	3.9	105.2	3642.4				0.86
Q13618	CUL3 KIAA0617	1.7		1.7	20.9		1.2	1.2	69.6	3536.8				0.85
Q05513	PRKCZ PKC2	1.3	7.1	7.1	1.3		2	2.8	69.6	3471.9				0.85
B1AK53	ESPN DFNB36 LP2654	7.8		7.8	0.8		2	3.9	69.6	3283.8				0.85
Q96P48	ARAP1 CENTD2 KIAA0782	2.1	10	10	0.9		2.4	2.1	69.6	3224.2				0.84
O00401	WASL	1.9	41.2	41.2	1		2	1.6	24.1	3211.7				0.84
P10827	THRA EAR7 ERBA1 NR1A1 THRA1 THRA2	1.3	5.2	5.2	2.3		2.4	3.9	24.1	2770.4				0.82
P14635	CCNB1 CCNB	1.8	6.5	6.5	2.1		2.4	1.2	69.6	2688.6				0.82
P35240	NF2 SCH	4.6	10	10	0.9		2	2.1	69.6	2686.4				0.82
P31947	SFN HME1	1.9	201.9	201.9	2.3	0.6		1.6	5.9	2678.2				0.82
Q9H2D6	TRIOBP KIAA1662 TARA HRIHFB2122	1.5	6.6	6.6	0.9		2.4	1.6	105.2	2406.4				0.8
P56945	BCAR1 CAS CASS1 CRKAS	2.1	17.9	17.9	2.4		2.4	2.1	10.8	2366.2				0.8
P49407	ARRB1 ARR1	1.3		1.3	3.8		2.4	2.8	69.6	2258.5				0.79
Q9NRC6	SPTBN5 BSPECV HUBSPECV HUSPECV	4.6		4.6	0.9		2.4	2.1	105.2	2235.3				0.79
Q9UI08	EVL RNB6	1.5	41.2	41.2	0.9		2	1.2	24.1	2147.6				0.78
P06748	NPM1 NPM	1.6		1.6	19.3		2.4	1.2	24.1	2107.7				0.78
P42768	WAS IMD2	1.6	41.2	41.2	1.3			1.6	24.1	1971.4				0.77
P20936	RASA1 GAP RASA	1.7	17.9	17.9	1		2	0.7	69.6	1809.2				0.75
P17612	PRKACA PKACA										DB	Pub	1802.1	0.75
P60709	ACTB										DB	Pub	1802.1	0.75
P68032	ACTC1 ACTC										DB	Pub	1802.1	0.75
Q14289	PTK2B FAK2 PYK2 RAFTK	2.1	3.9	3.9	1.3		2.4	2.1	69.6	1717.5				0.74
P41181	AQP2	2.4		2.4			2.4	2.8	105.2	1692.3				0.74
Q14511	NEDD9 CASL CASS2	4.6	14.3	14.3	0.5		2	1.6	69.6	1626.9				0.73
Q13418	ILK ILK1 ILK2	4.6	5.2	5.2	3.8		1.6	2.1	24.1	1623.8				0.73
O43639	NCK2 GRB4	1.9	17.9	17.9	0.5		1.6	1.6	69.6	1610.4				0.73
O76041	NEBL LNEBL	1.5	14.3	14.3	0.9		2.4	2.1	24.1	1604.9				0.73
P00519	ABL1 ABL JTK7	2.4	17.9	17.9	4		2.4	1.6	5.9	1602.4				0.73
P42574	CASP3 CPP32	1	18	18	2.3			1.6	24.1	1592.3				0.73
P06396	GSN	1.7		1.7	1.3		2.4	2.8	105.2	1534.8				0.72
P08567	PLEK P47	2.1	10	10	0.5		2.4	1.2	105.2	1525.8				0.72
P35241	RDX	1.6	5	5	1		2.4	1.2	105.2	1510.8				0.72
P62993	GRB2 ASH	1.7	17.9	17.9	20.9		1.6	1.2	2.1	1452.5				0.71
P09327	VIL1 VIL	1.8	3.9	3.9	0.5		2.4	2.8	105.2	1395				0.7
O15357	INPPL1 SHIP2	1.8	14.1	14.1	2.3		2.4	1.6	10.8	1352				0.69
P61981	YWHAG	2.2	201.9	201.9	3.8	0.6	2	1.6	0.9	1343				0.69
Q9BY11	PACSIN1 KIAA1379	1.9	14.3	14.3	0.9		2.4	3.9	10.8	1330.5				0.69
O95835	LATS1 WARTS	1.9	7.1	7.1	0.9		2.4	1.2	69.6	1287.1				0.68
Q92974	ARHGEF2 KIAA0651 LFP40	1.8	6.6	6.6	0.9		2.4	1.2	69.6	1183.9				0.66
O00213	APBB1 FE65 RIR	1.3	29.2	29.2	1		2.4	2.8	5.9	1162.3				0.66
O43707	ACTN4	1.8		1.8	2.3		2.4	1.6	69.6	1133				0.65
P27348	YWHAQ	2.2	201.9	201.9	19.3	0.6		1.2	0.4	1127.2				0.65
Q8IZP0	ABI1 SSH3BP1	1	17.9	17.9	0.9		2.4	1.2	24.1	1116.4				0.65
Q13233	MAP3K1 MAPKKK1 MEKK MEKK1	1.9	7.1	7.1	1.3		2	0.9	69.6	1113.5				0.65
Q15735	INPP5J PIB5PA PIPP	1.2		1.2	0.9		2.4	5.7	69.6	1060				0.64
P51610	HCFC1 HCF1 HFC1	1.7	5.2	5.2	1.3		2.4	2.8	24.1	1056.3				0.64
Q9H1R3	MYLK2	1.8	7.1	7.1	0.9		2.4	2.8	24.1	1050.9				0.64
O00175	CCL24 MPIF2 SCYA24	1.9	3.8	3.8	0.9		2	2.1	69.6	1035.1				0.63
Q2M3G4	SHROOM1 APXL2 KIAA1960	2.4		2.4	0.9		2.4	2.8	69.6	1022.3				0.63
P40763	STAT3 APRF	2.2	14.1	14.1	15.9		2.4	2.1	0.9	1013.2				0.63
O60260	PARK2 PRKN	1.8		1.8	2.3		1.2	2.8	69.6	980.4				0.62
O60502	MGEA5 HEXC KIAA0679 MEA5	1.7	5.4	5.4	0.9		2.4	1.2	69.6	979.9				0.62
P09493	TPM1 C15orf13 TMSA	2.2		2.2	1.3		2.4	2.1	69.6	978.5				0.62
Q9BVA0	KATNB1	1.6	2.7	2.7	0.8		2.4	2.8	69.6	973.9				0.62
Q13526	PIN1	1.3	29.2	29.2	3.6		1	1.6	5.9	962.6				0.62
P34897	SHMT2										DB	Pub	957.8	0.61
Q9HCE1	MOV10 KIAA1631										DB	Pub	957.8	0.61
P48553	TRAPPC10 EHOC1 TMEM1										DB	Pub	957.8	0.61
Q5SRE5	NUP188 KIAA0169										DB	Pub	957.8	0.61
Q86TI2	DPP9 DPRP2										DB	Pub	957.8	0.61
Q8IWV7	UBR1										DB	Pub	957.8	0.61
Q9UBU9	NXF1 TAP										DB	Pub	957.8	0.61
Q9UKS6	PACSIN3	4.6	14.3	14.3	0.9		2.4	2.8	10.8	945.3				0.61
P17252	PRKCA PKCA PRKACA	1.8	7.1	7.1	2.4		2.4	2.1	10.8	944.9				0.61
P50552	VASP	1.7	41.2	41.2	1		2.4	1.6	5.9	936.9				0.61
P31749	AKT1 PKB RAC	1.7	7.1	7.1	4		2	2.8	5.9	934.2				0.61
P11171	EPB41 E41P	1.7	5	5	2.3		2.4	5.7	5.9	933.4				0.61
Q96CA5	BIRC7 KIAP LIVIN MLIAP RNF50 UNQ5800/PRO19607/PRO21344	1.6	5.2	5.2	0.9		2	3.9	24.1	906				0.6
Q14678	KANK1 ANKRD15 KANK KIAA0172	2.1		2.1	0.9		2.4	2.8	69.6	880.4				0.59
P63165	SUMO1 SMT3C SMT3H3 UBL1 OK/SW-cl.43	1.2		1.2	20.9		2	0.7	24.1	878.2				0.59
P25103	TACR1 NK1R TAC1R	1.8		1.8			2.4	2.8	69.6	853.6				0.59
Q04759	PRKCQ PRKCT	1.8	7.1	7.1	0.5		2	1.6	69.6	810.2				0.57
P35612	ADD2 ADDB	1.3		1.3				5.7	105.2	759.9				0.56
P23528	CFL1 CFL	1		1	2.3		2	1.6	105.2	754				0.56
Q9NYB9	ABI2 ARGBPIA	1.8	14.3	14.3	0.9		2	1.2	24.1	745.9				0.55
P00533	EGFR ERBB ERBB1 HER1	1.2	5.2	5.2	20.9		2.4	2.8		731				0.55
Q16621	NFE2	2.4		2.4	0.9		2.4	5.7	24.1	726.7				0.55
Q969F8	KISS1R AXOR12 GPR54	1.8		1.8			2	2.8	69.6	711.2				0.54
O15195	VILL	1.7		1.7			2.4	1.6	105.2	698.8				0.54
Q02790	FKBP4 FKBP52	2.1	5.2	5.2	1.3		2	2.1	24.1	672.3				0.53
P55008	AIF1 G1 IBA1	1	3.9	3.9	0.8		2	1.6	69.6	660.3				0.52
Q9UHB6	LIMA1 EPLIN SREBP3 PP624	1.2		1.2	1.8		2.4	1.2	105.2	657.7				0.52
P16157	ANK1 ANK	7.8	2.6	7.8	0.9		2.4	18.4	2.1	656.2				0.52
O14640	DVL1	1.8	11.7	11.7			2.4	2.1	10.8	644.3				0.52
P10415	BCL2	1.6	7.4	7.4	2.1		2.4	1.6	10.8	634.6				0.51
P46108	CRK	1.7	17.9	17.9	3.8			1.6	5.9	631.4				0.51
Q7Z460	CLASP1 KIAA0622 MAST1	1.6	2.6	2.6	0.9		2.4	1.6	69.6	628.9				0.51
Q13387	MAPK8IP2 IB2 JIP2 PRKM8IPL	1.6	14.3	14.3	0.5		2	3.9	10.8	622.5				0.51
Q15554	TERF2 TRBF2 TRF2	1.6		1.6	4.2		2.4	1.6	24.1	610.6				0.5
Q9H0F6	SHARPIN SIPL1 PSEC0216	1.8		1.8			2.4	5.7	24.1	606.8				0.5
Q9Y616	IRAK3	2.4	7.1	7.1	0.5		2	1.2	69.6	602.2				0.5
