# Supplementary material for: Hypermethylation of DMTN promotes the metastasis of colorectal cancer cells by regulating the actin cytoskeleton through Rac1 signaling activation
Source: J Exp Clin Cancer Res. 2018 Dec 4;37:299. doi: 10.1186/s13046-018-0958-1 (PMC6277997; doi:10.1186/s13046-018-0958-1)
Supplement: Supplementary file 1 — Table S1. Primer Sequences Used for vector construction (5′ to 3′). Table S2. Primer Sequences Used for RT-PCR (5′ to 3′). Table S3. Primer Sequences Used for Bisulfite genomic sequence (BSP) assay (5′ to 3′). Table S4. The relationship between the expression of DMTN and clinicopathological parameters. Table S5. Spearman correlation analysis between the expression of DMTN and Clinicopathologic Features. Figure S1. Down-regulation of DMTN was correlated with advanced progression and poorer prognosis of CRC. Figure S2. Exogenous DMTN knockdown promotes the metastasis of CRC cells, up-regulation of DMTN inhibited metastasis of CRC cells. Figure S3. Down-regulation of DMTN enhances the activity of the RAC1 signaling pathway by relieving the binding with ARHGEF2 protein. Figure S4. Epigenetic regulation of DMTN gene through changes in the methylation status of the gene promoter. Figure S5. The analysis of CpG Island of DMTN gene, and the relationship between the expression of DMTN and the degree of CpG Island methylation. (ZIP 4993 kb) [file 13046_2018_958_MOESM1_ESM.zip › Supplementary Table S2.xlsx]

## Sheet: Protein family
PF Number	Accession	Score	Mass	Matches	Sequences	emPAI	Protein description
1.2	ACTC_HUMAN	2926	42334	171 (144)	18 (17)	14.01	Actin, alpha cardiac muscle 1 OS=Homo sapiens GN=ACTC1 PE=1 SV=1
41	ARP3_HUMAN	1496	47797	47 (39)	22 (18)	5.05	Actin-related protein 3 OS=Homo sapiens GN=ACTR3 PE=1 SV=3
58	SYDC_HUMAN	1291	57499	59 (50)	32 (28)	7.29	Aspartate--tRNA ligase, cytoplasmic OS=Homo sapiens GN=DARS PE=1 SV=2
74.1	GLYM_HUMAN	1149	56414	51 (39)	33 (26)	5.5	Serine hydroxymethyltransferase, mitochondrial OS=Homo sapiens GN=SHMT2 PE=1 SV=3
51.1	1433Z_HUMAN	1050	27899	40 (34)	18 (16)	14.05	14-3-3 protein zeta/delta OS=Homo sapiens GN=YWHAZ PE=1 SV=1
81	ARG2_HUMAN	1036	193881	11 (9)	10 (7)	7.72	Rho guanine nucleotide exchange factor 2 OS=Homo sapiens GN=ARHGEF2 PE=1 SV=3
83	FUS_HUMAN	1026	53622	32 (23)	12 (8)	1.76	RNA-binding protein FUS OS=Homo sapiens GN=FUS PE=1 SV=1
72.2	RMXL1_HUMAN	965	42173	45 (36)	27 (19)	6.67	RNA binding motif protein, X-linked-like-1 OS=Homo sapiens GN=RBMXL1 PE=1 SV=1
51.3	1433B_HUMAN	630	28179	30 (27)	14 (13)	9.44	14-3-3 protein beta/alpha OS=Homo sapiens GN=YWHAB PE=1 SV=3
51.4	1433E_HUMAN	527	29326	21 (17)	14 (12)	3.51	14-3-3 protein epsilon OS=Homo sapiens GN=YWHAE PE=1 SV=1
249	DC1L2_HUMAN	382	54351	19 (11)	16 (9)	0.91	Cytoplasmic dynein 1 light intermediate chain 2 OS=Homo sapiens GN=DYNC1LI2 PE=1 SV=1
252	UBA5_HUMAN	379	45290	12 (9)	10 (8)	0.88	Ubiquitin-like modifier-activating enzyme 5 OS=Homo sapiens GN=UBA5 PE=1 SV=1
256	UBA3_HUMAN	373	52504	16 (10)	14 (9)	0.84	NEDD8-activating enzyme E1 catalytic subunit OS=Homo sapiens GN=UBA3 PE=1 SV=2
51.7	1433G_HUMAN	327	28456	22 (15)	14 (9)	2.78	14-3-3 protein gamma OS=Homo sapiens GN=YWHAG PE=1 SV=2
285.1	GSK3B_HUMAN	314	47228	16 (11)	12 (9)	1.1	Glycogen synthase kinase-3 beta OS=Homo sapiens GN=GSK3B PE=1 SV=2
339.1	GLYM_HUMAN	235	56414	16 (5)	13 (5)	0.33	Serine hydroxymethyltransferase, mitochondrial OS=Homo sapiens GN=SHMT2 PE=1 SV=3
394	SYDC_HUMAN	185	57499	11 (5)	11 (5)	0.32	Aspartate--tRNA ligase, cytoplasmic OS=Homo sapiens GN=DARS PE=1 SV=2
829	NFIP2_HUMAN	57	36709	4 (1)	4 (1)	0.09	NEDD4 family-interacting protein 2 OS=Homo sapiens GN=NDFIP2 PE=1 SV=2
1181	ANK3_HUMAN	19	482394	48 (1)	43 (1)	0.01	Ankyrin-3 OS=Homo sapiens GN=ANK3 PE=1 SV=3
